# Supplementary material for: Participants with mildly-disabling chronic neck pain perform differently during explicit compared to implicit motor learning of a reaching task
Source: PLoS One. 2022 Apr 7;17(4):e0266508. doi: 10.1371/journal.pone.0266508 (PMC8989223; doi:10.1371/journal.pone.0266508)
Supplement: S1 Data — (XLSX) [file pone.0266508.s006.xlsx]

## Sheet: Sheet1
subject	nonpvscnp	npduration	npfreq	avgpainwk	uepain	headaches	othermspain	widepain	sleepqual	fearavoid	castrophize	age	height(inches)	height(meters)	weight(lbs)	weight(kg)	bmi	sex	ndiscore	vaspre1to12	vasposttest	glisttotaldur	glisttotcor	cdspeed	cderr	twobspeed	twoberr	cspineflex	cspineext	cspinellat	cspinerlat	cspinelrot	cspinerrot	tlnumcorrectlefthd	tlnumcorrectrghthd	tlnumcorrectneck	avgpptuptrapl	avgpptuptrapr	avgppttibantl	avgppttibantr	blk1totaltime_out	blk2totaltime_out	blk3totaltime_out	blk5totaltime_out	blk8totaltime_out	blk9totaltime_out	blk11totaltime_out	blk12totaltime_out	blk13totaltime_out
1	2	More than 5 years	Every day or nearly every day over the past 6 monhts	7	Yes	Bothered a lot	Bothered a little	Bothered a little	Good	Disagree	Disagree	25	62	1.5748	130	58.967	23.7771	Female	22	6	6	187305	29	2.38443	5	2.75991	2	58	47	26	32	60	75	16	14	21	7	6.53333	21.2333	16.4833	13.0699	11.9958	16.9815	17.0089	14.0591	16.4224	13.1783	13.8966	13.5487
3	2	1-5 years	Less than half the days in the past 6 months	2	No	Bothered a little	Not bothered at all	Not bothered at all	Poor	Disagree	Disagree	21	69	1.7526	138	62.5957	20.3788	Male	26	0	0	302570	30	2.45304	0	2.91682	5	64	69	40	28	76	82	20	20	23	8.23333	6.93333	15.8833	18.05	11.1409	11.9394	18.8075	17.3856	17.8865	19.4049	17.5192	16.7209	16.1036
9	2	6 months-1 year	Less than half the days in the past 6 months	2	No	Bothered a little	Bothered a little	Not bothered at all	Good	N/A	Disagree	21	64	1.6256	170	77.1107	29.1801	Female	8	0	0	203694	28	2.47831	0	2.88344	2	48	70	39	35	71	76	22	24	23	12.85	13.0333	8.73333	11.2833	12.0016	11.3042	19.3684	18.4157	17.4034	19.632	18.7674	18.4213	17.0852
12	2	6 months-1 year	Every day or nearly every day over the past 6 monhts	4	Yes	Bothered a lot	Bothered a little	Not bothered at all	Very poor	Disagree	Disagree	21	64	1.6256	180	81.6466	30.8966	Female	28	3	3	202939	32	2.50291	0	2.82121	3	62	59	35	33	71	81	16	18	23	5.93333	7.3	11.5833	13.7167	14.9777	14.8116	20.3912	19.3073	18.8787	18.7808	17.5149	17.534	17.9187
13	2	3-6 months	Every day or nearly every day over the past 6 monhts	3	No	Bothered a little	Not bothered at all	Not bothered at all	Very good	Disagree	Disagree	22	70	1.778	180	81.6466	25.827	Female	16	1	2	170685	33	2.44935	0	2.84247	2	53	40	28	27	72	74	23	23	22	4.78333	6.51667	10.6	10.35	11.5578	11.3718	19.2347	19.2176	17.0726	20.715	16.7602	14.6664	16.9088
16	2	1-5 years	Every day or nearly every day over the past 6 monhts	4	Yes	Bothered a little	Bothered a lot	Bothered a little	Fair	Disagree	Disagree	23	64	1.6256	128	58.0598	21.9709	Female	22	4	3	179765	25	2.5138	0	2.87132	1	62	48	42	50	73	70	20	20	17	3.28333	2.9	5.66667	6.13333	13.5363	13.2467	20.4661	19.8153	17.2521	20.8277	19.8143	18.0828	18.7407
18	2	6 months-1 year	Less than half the days in the past 6 months	0	No	Bothered a little	Not bothered at all	Not bothered at all	Good	Disagree	Disagree	26	64	1.6256	110	49.8952	18.8813	Female	6	0	0	181996	31	2.40221	0	2.99089	5	59	65	45	40	79	80	23	18	20	3.33333	2.6	7.9	8.3	8.02524	8.79865	20.0972	19.525	17.155	19.8613	16.7174	17.2203	16.4213
19	2	1-5 years	At least have the days in the past 6 months	5	Not sure	Bothered a little	Bothered a little	Not bothered at all	Fair	Disagree	Disagree	25	68	1.7272	215	97.5224	32.6903	Female	20	3	3	162024	27	2.49054	0	2.92082	0	60	40	27	29	65	66	15	20	21	3.95	3.18333	10.1667	6.35	10.5006	8.07889	21.9852	19.5444	17.5769	19.9251	18.9442	17.2266	17.4243
20	2	1-5 years	Every day or nearly every day over the past 6 monhts	2	No	Bothered a little	Bothered a little	Not bothered at all	Good	Disagree	Disagree	28	64	1.6256	135	61.235	23.1725	Female	22	1	1	143407	28	2.52515	1	3.01133	4	42	29	21	24	64	69	16	11	17	1.66667	1.41667	3.23333	3.31667	11.712	10.6473	20.7803	20.2972	21.151	20.9982	20.1649	20.2	20.4005
21	2	1-5 years	At least half the days in the past 6 months	3	No	Not bothered at all	Not bothered at all	Not bothered at all	Good	Disagree	Disagree	29	70	1.778	170	77.1107	24.3922	Male	12	2	1	151872	24	2.37783	1	2.6325	1	43	42	43	38	69	72	18	21	23	5.6	6.16667	9.4	11.2333	8.03389	7.8163	18.0839	18.5144	15.4493	18.8449	18.0808	15.1479	14.3655
22	2	1-5 years	At least half the days in the past 6 months	6	No	Bothered a little	Not bothered at all	Not bothered at all	Poor	Disagree	Disagree	27	61	1.5494	115	52.1631	21.7288	Female	14	0	4	164103	28	2.41192	1	2.76683	0	38	39	37	34	58	72	20	17	18	3.01667	3.48333	10.3833	12.0667	8.03433	8.05069	20.4121	17.9774	13.7294	18.7798	16.4623	14.3802	13.1295
31	2	6 months-1 year	At least half the days in the past 6 months	6	Not sure	Bothered a little	Not bothered at all	Not bothered at all	Fair	Disagree	Disagree	26	67	1.7018	215	97.5224	33.6734	Male	14	2	1	140329	21	2.45822	1	2.74989	2	30	65	34	32	58	65	19	17	19	5.51667	4.96667	9.7	6.96667	10.4835	8.79996	19.0648	19.961	18.8298	20.5969	19.6941	18.8157	18.0288
37	2	1-5 years	Less than half the days in the past 6 months	1	No	Bothered a little	Not bothered at all	Not bothered at all	Fair	Disagree	Disagree	34	64	1.6256	123	55.7919	21.1127	Female	28	2	3	223304	23	2.48086	1	2.93506	6	38	61	15	21	79	77	18	21	21	12.7167	8.06667	16.5167	12.9667	14.618	11.9007	19.5837	20.967	20.9186	21.0834	20.4827	20.2311	21.4166
43	2	1-3 months	At least half the days in the past 6 months	9	Not sure	Bothered a lot	Not bothered at all	Not bothered at all	Good	Disagree	Agree	22	70	1.778	140	63.5029	20.0877	Male	22	5	5	193880	30	2.44603	2	2.80784	5	70	42	45	50	78	70	20	22	21	7.05	7.45	10.0833	10.4167	9.21729	8.28467	19.2981	19.8153	22.4665	26.4663	23.0005	21.3353	22.4181
45	2	1-5 years	Every day or nearly every day over the past 6 monhts	7	No	Bothered a little	Bothered a little	Bothered a lot	Poor	Agree	Agree	21	63	1.6002	121	54.8847	21.434	Female	36	4	6	187663	26	2.47183	1	2.88008	4	39	57	29	35	63	58	21	21	21	5.55	6.46667	5.48333	5.68333	12.0832	9.90134	20.3496	20.3309	18.5796	20.5649	18.0456	19.6302	19.5341
46	2	1-5 years	At least half the days in the past 6 months	7	Yes	Bothered a little	Bothered a lot	Bothered a little	Very poor	Agree	Agree	25	63	1.6002	140	63.5029	24.7996	Female	40	6	5	183057	25	2.51096	1	2.83962	3	42	71	20	18	72	60	23	24	21	7.03333	6.08333	14.0667	13.8667	13.2815	11.9174	20.4154	19.1992	17.5837	19.9321	18.001	18.7489	17.5991
47	2	1-5 years	At least half the days in the past 6 months	3	No	Bothered a little	Bothered a little, Bothered a lot	Bothered a little	Good	Disagree	Agree	20	71	1.8034	180	81.6466	25.1046	Male	20	3	4	172843	30	2.4395	0	2.78041	7	53	50	36	39	80	80	21	21	21	6.96667	8.76667	21.8667	31.1333	10.1656	8.75043	17.2007	14.5641	9.98157	16.0306	10.9318	11.3634	10.6986
2	0	N/A	N/A	0	No	Not bothered at all	Not bothered at all	Not bothered at all	Very good	N/A	N/A	27	60	1.524	180	81.6466	35.1535	Male	0	0	0	199800	30	2.40017	2	2.77494	3	67	75	35	36	80	83	20	23	22	10.0667	7.08333	20.2	21.9	7.69873	7.4314	16.8684	16.5684	15.54	18.1318	15.4895	13.8652	16.0887
4	0	N/A	N/A	0	N/A	Bothered a little	Not bothered at all	Not bothered at all	Poor	N/A	N/A	22	63	1.6002	108	48.988	19.1311	Female	0	0	0	203732	33	2.4495	1	2.80265	0	53	48	40	39	83	81	19	18	18	3.13333	4.45	16.7833	18.2333	10.3556	9.06226	17.7559	17.866	17.3655	19.7429	18.7097	18.91	18.1117
5	0	N/A	N/A	0	N/A	Not bothered at all	Not bothered at all	Not bothered at all	Very good	N/A	N/A	30	65	1.651	120	54.4311	19.9688	Female	0	0	0	206917	32	2.54688	0	2.81327	3	58	63	31	26	76	72	23	24	21	6.66667	4.81667	11.1333	11.9	11.0851	9.20892	20.0641	18.9697	19.736	19.7465	19.5356	19.9166	19.0392
6	0	N/A	N/A	0	N/A	Not bothered at all	Bothered a little	Not bothered at all	Good	N/A	N/A	21	62	1.5748	125	56.699	22.8626	Female	0	0	0	219997	21	2.46493	0	2.87996	3	70	78	41	40	82	80	19	20	21	8.25	8.23333	20.65	25.4167	7.92978	7.93204	18.1021	17.8646	16.8506	17.8505	17.5508	17.9001	16.7876
7	0	N/A	N/A	0	N/A	Not bothered at all	Bothered a little	Not bothered at all	Very good	N/A	N/A	26	72	1.8288	180	81.6466	24.4121	Male	0	0	0	194649	24	2.42194	1	2.66467	0	51	75	30	26	73	73	24	24	21	7.71667	6.75	16.55	14.8833	8.34692	7.03101	18.5176	17.4353	19.1626	19.5461	17.6489	15.6685	19.3984
8	0	N/A	N/A	0	N/A	Bothered a little	Not bothered at all	Not bothered at all	Good	N/A	N/A	25	75	1.905	230	104.326	28.7477	Male	2	0	0	242475	26	2.38467	1	2.8462	2	65	48	35	29	70	73	17	24	24	7.03333	6.16667	29	30.4333	12.4473	10.1553	18.8989	18.2014	16.2876	18.082	17.9817	16.9507	16.8271
10	0	N/A	N/A	0	N/A	Not bothered at all	Bothered a little	Not bothered at all	Good	N/A	N/A	21	63	1.6002	137	62.1422	24.2682	Female	0	0	0	165653	25	2.48926	0	2.93506	5	65	63	38	33	80	77	24	22	19	6.36667	5.71667	8.53333	8.88333	8.84195	9.0282	17.6058	18.2155	14.3741	18.1946	14.064	14.1433	13.1323
11	0	N/A	N/A	0	N/A	Not bothered at all	Not bothered at all	Not bothered at all	Fair	N/A	N/A	21	72	1.8288	182	82.5538	24.6834	Male	2	0	0	189871	29	2.45044	0	2.94385	0	70	55	19	32	79	78	22	24	22	6.75	7.06667	12.4167	14.55	11.7359	10.4209	19.8842	19.5985	19.0991	19.5094	18.6775	18.1992	17.2683
15	0	N/A	N/A	0	N/A	Bothered a little	Not bothered at all	Not bothered at all	Fair	Disagree	N/A	22	64	1.6256	195	88.4505	33.4713	Female	2	0	0	176184	30	2.52483	0	2.93504	3	37	58	34	26	79	75	21	20	24	6.61667	5.3	11.1667	10.3667	8.64435	10.1703	19.3177	17.8354	17.7944	19.3304	18.397	18.8782	17.6033
25	0	N/A	N/A	0	N/A	Not bothered at all	Not bothered at all	Not bothered at all	Very good	N/A	N/A	19	72	1.8288	157	71.214	21.2928	Male	0	0	0	171878	29	2.52089	0	2.84866	3	36	69	45	37	75	62	20	19	22	4.46667	4.73333	12.8667	13.75	11.1319	10.2306	19.1808	18.547	17.797	19.2792	17.6105	16.862	17.163
27	0	N/A	N/A	0	N/A	Not bothered at all	Not bothered at all	Not bothered at all	Very good	N/A	N/A	25	63	1.6002	127	57.6062	22.4968	Female	2	0	0	195902	29	2.42792	0	2.92284	1	60	48	30	27	75	71	20	22	22	4.58333	3.68333	9.41667	10	9.08154	8.71844	17.7496	17.5476	16.9293	17.6282	17.5129	17.3283	17.4646
29	0	N/A	N/A	0	No	Not bothered at all	Not bothered at all	Not bothered at all	Good	N/A	N/A	26	65	1.651	140	63.5029	23.297	Female	0	0	0	165312	30	2.45157	0	2.99049	3	46	58	43	35	75	73	23	23	20	3.93333	3.33333	4.35	5.98333	15.215	13.7007	19.4987	18.3323	18.3834	19.9116	18.0988	17.9825	17.8806
30	0	N/A	N/A	0	N/A	Bothered a little	Not bothered at all	Not bothered at all	Good	N/A	N/A	28	62	1.5748	171	77.5643	31.276	Female	2	0	0	189057	24	2.41083	0	2.95747	3	47	51	28	39	75	69	18	16	24	4.86667	6.06667	11.9833	11.7833	10.7499	7.89895	18.4634	17.077	16.8128	17.4781	17.762	16.6438	16.0942
32	0	N/A	N/A	0	N/A	Not bothered at all	Bothered a little	Not bothered at all	Fair	N/A	N/A	27	71	1.8034	215	97.5224	29.9861	Male	0	0	0	166479	26	2.44562	2	2.73967	0	46	55	34	36	76	74	22	22	20	7.63333	8.53333	6.43333	11.3333	10.3335	10.6685	19.8965	18.2958	16.7321	19.0104	15.1013	17.0634	17.1979
34	0	N/A	N/A	0	N/A	Not bothered at all	Not bothered at all	Not bothered at all	Fair	N/A	N/A	23	66.75	1.69545	135	61.235	21.3024	Female	2	0	0	149189	36	2.4344	0	2.84914	1	44	57	23	27	79	80	17	24	18	3.08333	2.93333	3.2	3.23333	9.48637	8.9682	17.5521	16.4804	13.5004	20.6664	19.3463	18.197	15.4679
36	0	N/A	N/A	0	N/A	Not bothered at all	Not bothered at all	Not bothered at all	Good	N/A	N/A	35	66	1.6764	150	68.0389	24.2104	Female	0	0	0	151905	31	2.48871	0	2.87965	2	51	52	25	22	71	73	22	17	20	5.58333	6.86667	12.6833	13.9667	19.517	15.7501	20.7665	20.246	17.7825	20.697	19.1797	18.7987	18.5002
38	0	N/A	N/A	0	N/A	Bothered a little	Not bothered at all	Not bothered at all	Good	N/A	N/A	26	73	1.8542	175	79.3787	23.0882	Male	2	0	0	161784	32	2.43806	2	2.87347	7	44	48	40	39	79	75	23	21	24	6.45	8.75	11.5333	12.8333	12.4487	12.2834	20.8658	19.9516	20.5499	21.2181	20.6344	20.6813	20.0349
39	0	N/A	N/A	0	N/A	Not bothered at all	Not bothered at all	Not bothered at all	Good	Disagree	N/A	24	63	1.6002	155	70.3068	27.4567	Female	2	0	0	185742	27	2.40799	3	2.7303	5	54	62	41	40	82	81	23	20	21	4.35	4.2	7.26667	6.46667	9.31503	7.38498	19.3947	15.7804	16.9623	19.8285	14.5314	14.6279	13.8622
40	0	N/A	N/A	0	N/A	Bothered a little	Not bothered at all	Not bothered at all	Good	N/A	N/A	25	60	1.524	95	43.0913	18.5532	Female	2	0	0	170428	21	2.41091	0	2.82373	4	61	42	30	27	80	80	20	20	20	3.73333	3.88333	6.01667	7.08333	9.01595	7.96897	17.5503	18.097	16.5657	19.081	17.5011	18.3995	16.7479
41	0	N/A	N/A	0	N/A	Not bothered at all	Not bothered at all	Not bothered at all	Good	N/A	N/A	19	70	1.778	180	81.6466	25.827	Male	0	0	0	159734	35	2.36603	5	2.8877	0	55	60	29	33	78	79	23	24	23	6.65	7.23333	9.51667	10.4167	10.9996	9.78305	18.0671	18.3663	12.8167	16.7494	17.0488	15.8988	14.8302
42	0	N/A	N/A	0	N/A	Not bothered at all	Not bothered at all	Not bothered at all	Good	N/A	N/A	28	64	1.6256	152	68.946	26.0905	Female	2	0	0	151784	32	2.4428	0	2.87915	5	49	62	30	33	79	80	23	22	24	5.31667	5.01667	6.38333	8.28333	7.66487	6.56711	18.3799	17.9119	13.2108	19.5286	13.062	13.6138	12.1663
[truncated: 41 more columns]
